# Supplementary material for: A Novel Biodegradable Multilayered Bioengineered Vascular Construct with a Curved Structure and Multi-Branches
Source: Micromachines (Basel). 2019 Apr 24;10(4):275. doi: 10.3390/mi10040275 (PMC6523450; doi:10.3390/mi10040275)
Supplement: Supplementary file 1 [file micromachines-10-00275-s001.zip]

Archive with 1 entries (1 files):
- micromachines-474865.mp4
